# Supplementary material for: Calcium Supplementation in Pregnancy: A Systematic Review of Clinical Studies
Source: Medicina (Kaunas). 2025 Jun 30;61(7):1195. doi: 10.3390/medicina61071195 (PMC12298765; doi:10.3390/medicina61071195)
Supplement: Supplementary file 1 [file medicina-61-01195-s001.zip]

Archive with 1 entries (1 files):
- medicina-3706555-supplementary.pdf
